# Supplementary material for: Global risk of selection and spread of Plasmodium falciparum histidine-rich protein 2 and 3 gene deletions
Source: Nat Med. 2025 Oct 6;31(10):3372–9. doi: 10.1038/s41591-025-03974-3 (PMC12532711; doi:10.1038/s41591-025-03974-3)
Supplement: Supplementary file 4 — Literature review findings literature review included studies and the identified target antigen(s) of all RDTs listed in volume distribution data in which are available. [file 41591_2025_3974_MOESM4_ESM.xlsx]

## Sheet: Overview
Supplemental Data for "Global risk of selection and spread of Plasmodium falciparum histidine-rich protein 2 and 3 gene deletions"
Please cite original article when using this data.
For questions contact corresponding author: Oliver Watson, o.watson15@imperial.ac.uk
This spreadsheet provides the results of the literature review to produce a database of model parameters associated with the strength of selection for pfhrp2/3 gene deletions
Results of the literature that passed inclusion criteria. Identified studies and extracted data for each factor is available in each sheet.
Factor	Search structure	Total hits	Included
1	<publication from 2021 to 2023> AND <malaria> AND (<diagnostic test> OR <microscopy>) AND <public sector>	16	4
2	("Afghanistan"[Mesh] OR "Angola"[Mesh] OR "Burkina Faso"[Mesh] OR "Bangladesh"[Mesh] OR "Cote d'Ivoire"[Mesh] OR "Cameroon"[Mesh] OR "Congo"[Mesh] OR "Democratic Republic of the Congo"[Mesh] OR "Comoros"[Mesh] OR "Cabo Verde"[Mesh] OR "Ethiopia"[Mesh] OR "Ghana"[Mesh] OR "Gambia"[Mesh] OR "Guinea-Bissau"[Mesh] OR "Guatemala"[Mesh] OR "Guyana"[Mesh] OR "Honduras"[Mesh] OR "Haiti"[Mesh] OR "Indones…	31	25
3	<publication from 2010 to 2023> AND (<malaria> OR <fever>) AND ("patient acceptance of health care"[MeSH Terms] OR ("patient"[All Fields] AND "acceptance"[All Fields] AND "health"[All Fields] AND "care"[All Fields]) OR "patient acceptance of health care"[All Fields] OR ("treatment"[All Fields] AND "seeking"[All Fields] AND "behavior"[All Fields]) OR ("treatment"[All Fields] AND "seeking"[All Fiel…	63	0
4	<publication from 2021 to 2023> AND <malaria> AND (<diagnostic test> OR <microscopy>) AND <public sector>	16	4
6	<publication from 2010 to 2023> AND <malaria> AND <diagnostic test> AND "rapid"[All Fields] AND “negative”[All Fields] AND <treatment> AND (<case management> OR <adherence> OR <compliance> OR <health knowledge and practice>) NOT ("glucosephosphate dehydrogenase"[MeSH]) NOT ("cost-benefit analysis"[MeSH])	158	0
7	<publication from 2010 to 2023> AND <malaria> AND <public sector> AND <private sector> AND (<diagnostic test> OR <treatment>)	111	48

## Sheet: Factor 1 & 4
iso3	admin0	admin1	year_start	year_end	suspects	microscopy_total	rdt_total	microscopy_per_tests	source	rdt_coverage	pmid
ETH	Ethiopia	West Gojjam Zone, Amhara Region	2016	2017	908	753.64	81.72	0.902174	Argaw MD, Mavundla TR, Gidebo KD, Desta BF, Damte HD, Mebratu W, Edossa W, Dillu D, Mitiku AD, Desale AY. Malar J. 2022 Nov 21;21(1):347. doi: 10.1186/s12936-022-04379-0.	0.09	36414935
MMR	Myanmar	Ayeyarwady Region	2017	2018	1929	0	1929	0	Dunning J, Aung NKZ, Ward A, Aye MM, Lourenço C, Gallalee S, Lavenberg S, Le Menach A, Tun MM, Thi A. Malar J. 2022 Mar 15;21(1):86. doi: 10.1186/s12936-022-04088-8.	1	35292042
NGA	Nigeria	Ebonyi	2018	2018	993		863	0	Omale UI, Oka OU, Okeke IM, Azuogu BN, Alo C, Madubueze UC, Eze II, Okeke KC, Utulu R, Akpan UE, Iloke CV, Nnubia AO, Ibemesi DO, Nnabu CR, Anene OC. BMC Health Serv Res. 2021 Aug 21;21(1):857. doi: 10.1186/s12913-021-06865-8.	0.869084	34419029
UGA	Uganda	Entebbe	2018	2018	321	321		1	Mutabazi T, Arinaitwe E, Ndyabakira A, Sendaula E, Kakeeto A, Okimat P, Orishaba P, Katongole SP, Mpimbaza A, Byakika-Kibwika P, Karamagi C, Kalyango JN, Kamya MR, Dorsey G, Nankabirwa JI. Malar J. 2021 Jun 6;20(1):250. doi: 10.1186/s12936-021-03787-y.	0	34090419

## Sheet: Factor 2
pmid	country	province	first_author	journal	year_start	year_end	rdt_brand	total	micro_total	micro_pos	micro_neg	rdt_total	rdt_pos	rdt_neg	unk_total	unk_pos	unk_neg	micro_pos_treat	micro_neg_treat	rdt_pos_treat	rdt_neg_treat	unk_pos_treat	unk_neg_treat	untest_treat_frac	rdt_neg_untreat_fraction	notes
24948695	Afghanistan	eastern	Leslie	BMJ	2009	2010	CareStart Pf (HRPII)/Pv (pLDH), then CareStart Pf (HRPII)/Pan (pLDH)	3182	1549	76	1473	1633	71	1562				24	378	58	292				0.81306	Pv higher than Pf; here the *_pos columns are for Pf only
24948695	Afghanistan	northern	Leslie	BMJ	2009	2010	CareStart Pf (HRPII)/Pv (pLDH), then CareStart Pf (HRPII)/Pan (pLDH)	1036	515	5	510	521	0	521				4	121		103				0.802303	Pv higher than Pf; here the *_pos columns are for Pf only
28683750	Afghanistan	eastern; northern	Leslie	BMC Medicine	2011	2012	CareStart Pf (HRPII)/Pan (pLDH)	1099	938	45	893	1180	47	1133						15	95				0.916152	Pv higher than Pf; here the *_pos columns are for Pf only; micro_* means the reference PCR results in the trial
22833603	Afghanistan	eastern	Leslie	BMJ	2009	2009			1275	6	1269							1	3
28820705	Afghanistan
36414935	Ethiopia	West Gojjam Zone	Argaw	Malaria Journal	2016	2017		1650	1330			320			1650	144	1376					144	56			Althought 100% Pf were treated with some kind of antimalarials (mostly AL++) but the treatment did not follow national guidelines
35658968	Ethiopia	Gambela	Gindola	Malaria Journal	2020	2020		428	274			5			278	208	70					205.92	67.06	1		100% untested cases were given treatment
31801533	Ethiopia
31700947	Liberia	Monrovia	Collins-Andrews	Global Pediatric Health	2013	2014	hrp2- based from Premier Medical Solutions, Inc, Denver, CO	462				462	233	229						233	81				0.646288	acutely-illed (severe) patients were treated presumably before RDT results --> some were treated before RDT came back negative
26979286	Burkina Faso		Kabaghe; Bisoffi	Malaria Journal																						meta-analysis; 97.7% RDT+ treated --> 2.3% RDT+ untreated, 19% RDT- untreated --> 81% RDT- treated
26979286	Tanzania		Kabaghe; Massanja	Malaria Journal																						meta-analysis; 95.8% RDT+ treated --> 4.2% RDT+ untreated, 96% RDT- untreated --> 4% RDT- treated
26979286	Tanzania		Kabaghe; Mubi	Malaria Journal																						meta-analysis; 100% RDT+ treated --> 0% RDT+ untreated, 86.5% RDT- untreated --> 13.5% RDT- treated
26979286	Tanzania		Kabaghe; Bastiaens	Malaria Journal																						meta-analysis; 100% RDT+ treated --> 0% RDT+ untreated, 90% RDT- untreated --> 10% RDT- treated
26979286	Mozambique		Kabaghe; Bottiaeu	Malaria Journal																						meta-analysis; 95.1% RDT+ treated --> 4.9% RDT+ untreated, 92.8% RDT- untreated --> 7.2% RDT- treated
26979286	Uganda		Kabaghe; Mukanga	Malaria Journal																						meta-analysis; 98.6% RDT+ treated --> 1.4% RDT+ untreated, 95.2% RDT- untreated --> 4.8% RDT- treated
26979286	Uganda		Kabaghe; Batwala	Malaria Journal																						meta-analysis; 100% RDT+ treated --> 0% RDT+ untreated, 76.6% RDT- untreated --> 23.4% RDT- treated
26979286	Uganda		Kabaghe; Mukanga	Malaria Journal																						meta-analysis; 99.9% RDT+ treated --> 0.1% RDT+ untreated, 92.4% RDT- untreated --> 7.6% RDT- treated
26979286	Uganda		Kabaghe; Mbonye	Malaria Journal																						meta-analysis; 99% RDT+ treated --> 1% RDT+ untreated, 98.5% RDT- untreated --> 1.5% RDT- treated
26979286	Zambia		Kabaghe; Manyando	Malaria Journal																						meta-analysis; 93.9% RDT+ treated --> 6.1% RDT+ untreated, 31.4% RDT- untreated --> 68.6% RDT- treated
26979286	Malawi		Kabaghe; Chinkhumba	Malaria Journal																						meta-analysis; 98% RDT+ treated --> 2% RDT+ untreated, 57.9% RDT- untreated --> 42.1% RDT- treated
26979286	Nigeria		Kabaghe; Uzochukwu	Malaria Journal																						meta-analysis; 100% RDT+ treated --> 0% RDT+ untreated, 25.9% RDT- untreated --> 74.1% RDT- treated
26979286	Zanzibar		Kabaghe; Shakely	Malaria Journal																						meta-analysis; 100% RDT+ treated --> 0% RDT+ untreated, 99.9% RDT- untreated --> 0.1% RDT- treated
26979286	Ghana		Kabaghe; Mukanga	Malaria Journal																						meta-analysis; 100% RDT+ treated --> 0% RDT+ untreated, 96.7% RDT- untreated --> 3.3% RDT- treated
26979286	Cameroon		Kabaghe; Mbacham	Malaria Journal																						meta-analysis; 72.1% RDT+ treated --> 27.9% RDT+ untreated, 48.1% RDT- untreated --> 51.9% RDT- treated
26979286	Cameroon		Kabaghe; Mbacham	Malaria Journal																						meta-analysis; 72.9% RDT+ treated --> 27.1% RDT+ untreated, 69.4% RDT- untreated --> 30.6% RDT- treated
36329454	Uganda	Karamoja	Zalwango	Malaria Journal	2020	2020		857	242			578				623	197					623	37			total from 2 hospitals
36329454	Uganda	Karamoja	Zalwango	Malaria Journal	2020	2020		428							396	331	65					331	28			from Kaabong hospital
36329454	Uganda	Karamoja	Zalwango	Malaria Journal	2020	2020		429							424	292	132					292	9			from Abim hospital
32093679	Nigeria	Niger State	Jegede	Malaria Journal	2011	2013		418				253	169	77						167	30			0.89697	0.61039	92+56=148 out of 165 untested cases received antimalarials; with capacity builing
32093679	Nigeria	Niger State	Jegede	Malaria Journal	2011	2013		417				153	70	72						69	7			0.818182	0.902778	95+121=216 out of 264 untested cases received antimalarials; without capacity building
28288172	Uganda	Tororo	Chandler	PLoS One	2010	2013		1331				746	569	177						488	34			0.711572	0.80791
27383558	Uganda	Bwambara	Ndyomugyenyi	Trop Med Int Health	2011	2011						656	243	413										0.994278		No clear test-to-treat info. It seems 100% RDT+ got treated and 99.4% untested in the control arm also got treated
27383558	Uganda	Nyakishenyi	Ndyomugyenyi	Trop Med Int Health	2011	2011						403	12	391										0.919217		No clear test-to-treat info. The control arm did not get tested but 91.9% got antimalarials; not sure how many RDT- got antimalarials
26200467	Uganda	Mukono	Mbonye	PLoS One	2011	2011						8073	4907	3166						4858	49			0.997646	0.984523
31971139	Uganda	Mukono	Mbonye	AJTMH	2015	2015		4854	264	135	128	2838	1690	1124						1419	50				0.955516	private sector, without training (control arm)
31971139	Uganda	Mukono	Mbonye	AJTMH	2015	2015		5955	752	454	232	5167	1548	3589						1467	453				0.873781	private sector, with training (intervention arm)
29486773	Uganda	Kasese	Miller	Malaria Journal	2013	2015		366				356	255	101						240	11				0.891089
29061148	Uganda	Mbarara; Bushenyi	Kitutu	Malaria Journal	2013	2015						4190	1957	2233						1840	628				0.718764
28851358	Ghana		Ladner	Malaria Journal	2013	2013		199	6	6		0						6						0.8
28851358	Kenya		Ladner	Malaria Journal	2013	2013		195	48.983			24.017				62.634	10.366		16.05			62.634	3.066	0.057		no info on how many test+ and test- individuals purchased antimalarials; the unk_pos_treat and unk_neg_pos values here assume 100% test+ were given treatment
28851358	Nigeria		Ladner	Malaria Journal	2013	2013		200	44.988			24.012				65.136	3.864		22.044			62.652	0	0.206		no info on how many test+ and test- individuals purchased antimalarials; the unk_pos_treat and unk_neg_pos values here assume 100% test+ were given treatment
28851358	Tanzania		Ladner	Malaria Journal	2013	2013		200	105.984			78.016				167.624	16.376					167.624	2.944	0.006		no info on how many test+ and test- individuals purchased antimalarials; the unk_pos_treat and unk_neg_pos values here assume 100% test+ were given treatment
28851358	Uganda		Ladner	Malaria Journal	2013	2013		200	108.984			43.016				146.528	5.472					146.528	0.152	0.9031		no info on how many test+ and test- individuals purchased antimalarials; the unk_pos_treat and unk_neg_pos values here assume 100% test+ were given treatment
25627166	Sudan		Bilal	Malaria Journal	2013	2013		749	323	68	255	56	9	47				63	0	9	8			0.0236967	0.829787	The paper did not distinguish % micro+ or RDT+ that got antimalarials. The main text mentions clinicians's concern about low specificity of microscopy as a reason to not prescribe antimalarials for positive cases, so I assumed all RDT+ were treated but not microscopy+. The authors speculated that physicians were skeptical of RDT (hence, ordered both tests), so I thought most test- but receiving a…
22221821	Sudan	15 states	Abdelgader	BMC Public Health	2009	2009		1643							752	303	449					282	72	0.320988
25182953	Zambia	Chongwe, Chingola, Kabwe and Monze	Chanda-Kapata	Asian Pacific J Trop Biomed	2008	2008		4891							3296	2247	1049					2225	793
24885996	Zambia	Chibombo	Manyando	Malaria Journal	2005	2008		292				292	47	245						42	112				0.542857
24885996	Zambia	Chingola	Manyando	Malaria Journal	2005	2008		541				541	71	470						66	327				0.304255
24885996	Zambia	Chipata	Manyando	Malaria Journal	2005	2008		335				335	39	296						37	287				0.0304054
24885996	Zambia	Choma	Manyando	Malaria Journal	2005	2008		324				324	41	283						41	162				0.427562
28274962	Nigeria	Enugu State, Southeast	Burchett	BMJ Open	2011	2011		906																	0.27	Analysis of ACT Consortium data: Burchett et al. 2017 BMJ Open; https://doi.org/10.1136/bmjopen-2016-012973
28274962	Cameroon	Bamenda, Northwest	Burchett	BMJ Open	2011	2011		403																	0.47	Analysis of ACT Consortium data: Burchett et al. 2017 BMJ Open; https://doi.org/10.1136/bmjopen-2016-012973
28274962	Cameroon	Yaoundé, Central	Burchett	BMJ Open	2011	2011		402																	0.49	Analysis of ACT Consortium data: Burchett et al. 2017 BMJ Open; https://doi.org/10.1136/bmjopen-2016-012973
28274962	Ghana	Southern	Burchett	BMJ Open	2007	2008		1719																	0.5	Analysis of ACT Consortium data: Burchett et al. 2017 BMJ Open; https://doi.org/10.1136/bmjopen-2016-012973
28274962	Ghana	Southern	Burchett	BMJ Open	2007	2008		1896																	0.54	Analysis of ACT Consortium data: Burchett et al. 2017 BMJ Open; https://doi.org/10.1136/bmjopen-2016-012973
28274962	Nigeria	Enugu State, Southeast	Burchett	BMJ Open	2011	2011		1182																	0.56	Analysis of ACT Consortium data: Burchett et al. 2017 BMJ Open; https://doi.org/10.1136/bmjopen-2016-012973
28274962	Nigeria	Enugu State, Southeast	Burchett	BMJ Open	2011	2011		197																	0.57	Analysis of ACT Consortium data: Burchett et al. 2017 BMJ Open; https://doi.org/10.1136/bmjopen-2016-012973
28274962	Nigeria	Enugu State, Southeast	Burchett	BMJ Open	2011	2011		1396																	0.65	Analysis of ACT Consortium data: Burchett et al. 2017 BMJ Open; https://doi.org/10.1136/bmjopen-2016-012973
28274962	Afghanistan		Burchett	BMJ Open	2009	2010		324																	0.65	Analysis of ACT Consortium data: Burchett et al. 2017 BMJ Open; https://doi.org/10.1136/bmjopen-2016-012973
28274962	Nigeria	Enugu State, Southeast	Burchett	BMJ Open	2011	2011		325																	0.7	Analysis of ACT Consortium data: Burchett et al. 2017 BMJ Open; https://doi.org/10.1136/bmjopen-2016-012973
28274962	Cameroon	Bamenda, Northwest	Burchett	BMJ Open	2011	2011		552																	0.76	Analysis of ACT Consortium data: Burchett et al. 2017 BMJ Open; https://doi.org/10.1136/bmjopen-2016-012973
28274962	Cameroon	Yaoundé, Central	Burchett	BMJ Open	2011	2011		311																	0.77	Analysis of ACT Consortium data: Burchett et al. 2017 BMJ Open; https://doi.org/10.1136/bmjopen-2016-012973
28274962	Tanzania	Northeast	Burchett	BMJ Open	2011	2012		9297																	0.77	Analysis of ACT Consortium data: Burchett et al. 2017 BMJ Open; https://doi.org/10.1136/bmjopen-2016-012973
28274962	Tanzania	Northeast	Burchett	BMJ Open	2008	2009		3199																	0.77	Analysis of ACT Consortium data: Burchett et al. 2017 BMJ Open; https://doi.org/10.1136/bmjopen-2016-012973
28274962	Afghanistan		Burchett	BMJ Open	2009	2010		516																	0.81	Analysis of ACT Consortium data: Burchett et al. 2017 BMJ Open; https://doi.org/10.1136/bmjopen-2016-012973
28274962	Nigeria	Enugu State, Southeast	Burchett	BMJ Open	2011	2011		183																	0.82	Analysis of ACT Consortium data: Burchett et al. 2017 BMJ Open; https://doi.org/10.1136/bmjopen-2016-012973
28274962	Tanzania	Mbeya	Burchett	BMJ Open	2011	2012		347																	0.85	Analysis of ACT Consortium data: Burchett et al. 2017 BMJ Open; https://doi.org/10.1136/bmjopen-2016-012973
28274962	Afghanistan		Burchett	BMJ Open	2009	2010		1576																	0.87	Analysis of ACT Consortium data: Burchett et al. 2017 BMJ Open; https://doi.org/10.1136/bmjopen-2016-012973
28274962	Tanzania	Mwanza	Burchett	BMJ Open	2011	2012		661																	0.9	Analysis of ACT Consortium data: Burchett et al. 2017 BMJ Open; https://doi.org/10.1136/bmjopen-2016-012973
28274962	Tanzania	Northeast	Burchett	BMJ Open	2008	2009		4038																	0.9	Analysis of ACT Consortium data: Burchett et al. 2017 BMJ Open; https://doi.org/10.1136/bmjopen-2016-012973
28274962	Tanzania	Northeast	Burchett	BMJ Open	2011	2012		9825																	0.92	Analysis of ACT Consortium data: Burchett et al. 2017 BMJ Open; https://doi.org/10.1136/bmjopen-2016-012973
28274962	Tanzania	Northeast	Burchett	BMJ Open	2011	2012		7963																	0.95	Analysis of ACT Consortium data: Burchett et al. 2017 BMJ Open; https://doi.org/10.1136/bmjopen-2016-012973
28274962	Tanzania	Mtwara	Burchett	BMJ Open	2012	2012		519																	0.96	Analysis of ACT Consortium data: Burchett et al. 2017 BMJ Open; https://doi.org/10.1136/bmjopen-2016-012973
28274962	Uganda	Tororo, Eastern	Burchett	BMJ Open	2011	2012		81582																	0.97	Analysis of ACT Consortium data: Burchett et al. 2017 BMJ Open; https://doi.org/10.1136/bmjopen-2016-012973
28274962	Uganda	Rukungiri district, Southwest	Burchett	BMJ Open	2010	2011		897																	0.97	Analysis of ACT Consortium data: Burchett et al. 2017 BMJ Open; https://doi.org/10.1136/bmjopen-2016-012973
28274962	Uganda	Rukungiri district, Southwest	Burchett	BMJ Open	2010	2011		5698																	0.99	Analysis of ACT Consortium data: Burchett et al. 2017 BMJ Open; https://doi.org/10.1136/bmjopen-2016-012973
28274962	Uganda	Mukono	Burchett	BMJ Open	2010	2011		8561																	0.99	Analysis of ACT Consortium data: Burchett et al. 2017 BMJ Open; https://doi.org/10.1136/bmjopen-2016-012973
28274962	Tanzania	Zanzibar	Burchett	BMJ Open	2010	2010		3887																	1	Analysis of ACT Consortium data: Burchett et al. 2017 BMJ Open; https://doi.org/10.1136/bmjopen-2016-012973

## Sheet: Factor 7
admin0	admin1	year_start	year_end	public	private	CHW	total_surveyed	private_fraction	PMID	Title	Authors	Citation	First Author	Journal/Book	Publication Year	PMCID	DOI	notes
62 manufacturers, 68 countries		2011	2014	0.84	0.16		1	0.16	28506275	Global survey of malaria rapid diagnostic test (RDT) sales, procurement and lot verification practices: assessing the use of the WHO-FIND Malaria RDT Evaluation Programme (2011-2014)	Incardona S, Serra-Casas E, Champouillon N, Nsanzabana C, Cunningham J, González IJ.	Malar J. 2017 May 15;16(1):196. doi: 10.1186/s12936-017-1850-8.	Incardona S	Malar J	2017	PMC5433078	10.1186/s12936-017-1850-8	% RDT sales according to manufacturers
Benin			2016	4842.42	2417.58			0.333									10.1186/s12936-017-1808-x
Benin		2011	2011	3	0			0	25728761	Availability and price of malaria rapid diagnostic tests in the public and private health sectors in 2011: results from 10 nationally representative cross-sectional retail surveys	Poyer S, Shewchuk T, Tougher S, Ye Y; ACTwatch Group; Mann AG, Willey BA, Thomson R, Amuasi JH, Ren R, Wamukoya M, Taylor M, Nguah SB, Mberu B, Kalolella A, Juma E, Festo C, Johanes B, Diap G, Bruxvoort K, Ansong D, Hanson K, Arnold F, Goodman C.	Trop Med Int Health. 2015 Jun;20(6):744-56. doi: 10.1111/tmi.12491. Epub 2015 Mar 22.	Poyer S	Trop Med Int Health	2015		10.1111/tmi.12491	RDT sales as a proxy
Benin		2011	2011	66	15			0.185185	25728761									number of facilities
Benin		2009	2010	158.18	6.496			0.0394472	22039838				O'Connell	Malaria Journal				showing here are facilities with stocking RDTs only. Supp 4
Burkina Faso	Ouagadougou	2011	2011	414.406	296.468		1082	0.417047	27154586	Malaria related care-seeking-behaviour and expenditures in urban settings: A household survey in Ouagadougou, Burkina Faso	Beogo I, Huang N, Drabo MK, Yé Y.	Acta Trop. 2016 Aug;160:78-85. doi: 10.1016/j.actatropica.2016.03.033. Epub 2016 May 3.	Beogo I	Acta Trop	2016		10.1016/j.actatropica.2016.03.033	number of individuals sought care in each sector as a proxy
Cambodia			2015	18398.2	8265.84			0.31									10.1186/s12936-017-1800-5
Cambodia		2011	2011	2	2			0.5	25728761									RDT sales as a proxy
Cambodia		2011	2011	688	289			0.295803	25728761									number of facilities
Democratic Republic of The Congo			2018					0.273	32925906									pooled analysis from DHS SPA surveys
Democratic Republic of The Congo		2009	2010	48.048	84.252			0.636825	22039838				O'Connell	Malaria Journal				showing here are facilities with stocking RDTs only. Supp 4
Ethiopia	Amhara	2017	2017	454	76			0.143396	31801533	Management of uncomplicated malaria in private health facilities in North-West Ethiopia: a clinical audit of current practices	Argaw MD, Mavundla TR, Gidebo KD.	BMC Health Serv Res. 2019 Dec 4;19(1):932. doi: 10.1186/s12913-019-4722-9.	Argaw MD	BMC Health Serv Res	2019	PMC6894146	10.1186/s12913-019-4722-9
Ethiopia	Tigray	2015	2016	10	31			0.756098	30497441	Availability and affordability of priority life-saving medicines for under-five children in health facilities of Tigray region, northern Ethiopia	Abrha S, Tadesse E, Atey TM, Molla F, Melkam W, Masresha B, Gashaw S, Wondimu A.	BMC Pregnancy Childbirth. 2018 Nov 29;18(1):464. doi: 10.1186/s12884-018-2109-2.	Abrha S	BMC Pregnancy Childbirth	2018	PMC6267819	10.1186/s12884-018-2109-2	number of facilities
Ethiopia	Tigray	2015	2016	6	6.014			0.500583	30497441							PMC6267819		availability of ACTs
Ethiopia	Tigray	2015	2016	4	3.999			0.499937	30497441							PMC6267819		availability of mono artesunate injection
Ethiopia		2015	2015					0.2	31801533									from Ethiopia national malaria indictor survey 2015
Ethiopia			2014					0.273	32925906									pooled analysis from DHS SPA surveys
Ghana	(non-remote)	2012	2012	55	432	0	487	0.887064	26452625							PMC4600285		number of facilities with antimalarials, Table 5
Ghana	(remote)	2012	2012	26	101	22	149	0.795276	26452625							PMC4600285		number of facilities with antimalarials, Table 3
Ghana		2011	2011	10	9			0.473684	25728761									RDT sales as a proxy
Ghana		2011	2011	92	15			0.140187	25728761									number of facilities
Indonesia	Papua	2005	2005	349	415		764	0.543194	27821127	Treatment-seeking behaviour and associated costs for malaria in Papua, Indonesia	Karyana M, Devine A, Kenangalem E, Burdarm L, Poespoprodjo JR, Vemuri R, Anstey NM, Tjitra E, Price RN, Yeung S.	Malar J. 2016 Nov 8;15(1):536. doi: 10.1186/s12936-016-1588-8.	Karyana M	Malar J	2016	PMC5100266	10.1186/s12936-016-1588-8	number of individuals sought care in each sector as a proxy
Kenya	Kilifi	2013	2016	47	211			0.817829	29534750	Fever case management at private health facilities and private pharmacies on the Kenyan coast: analysis of data from two rounds of client exit interviews and mystery client visits	Poyer S, Musuva A, Njoki N, Okara R, Cutherell A, Sievers D, Lussiana C, Memusi D, Kiptui R, Ejersa W, Dolan S, Charman N.	Malar J. 2018 Mar 13;17(1):112. doi: 10.1186/s12936-018-2267-8.	Poyer S	Malar J	2018	PMC5850910	10.1186/s12936-018-2267-8	number of faciilities
Kenya	Kwale	2013	2016	50	65			0.565217	29534750							PMC5850910		number of faciilities
Kenya	Mombasa	2013	2016	41	435			0.913866	29534750							PMC5850910		number of faciilities
Kenya			2016	5248.49	12603.5			0.706									10.1186/s12936-017-2089-0
Kenya		2011	2015	6235	3143			0.335146	28818071	Completeness of malaria indicator data reporting via the District Health Information Software 2 in Kenya, 2011-2015	Githinji S, Oyando R, Malinga J, Ejersa W, Soti D, Rono J, Snow RW, Buff AM, Noor AM.	Malar J. 2017 Aug 17;16(1):344. doi: 10.1186/s12936-017-1973-y.	Githinji S	Malar J	2017	PMC5561621	10.1186/s12936-017-1973-y	number of facilities
Kenya	Siaya	2013	2013	43	42			0.494118	29512480	Knowledge and Adherence to the National Guidelines for Malaria Diagnosis in Pregnancy among Health-Care Providers and Drug-Outlet Dispensers in Rural Western Kenya	Riley C, Dellicour S, Ouma P, Kioko U, Omar A, Kariuki S, Ng'ang'a Z, Desai M, Buff AM, Gutman JR.	Am J Trop Med Hyg. 2018 May;98(5):1367-1373. doi: 10.4269/ajtmh.17-0594. Epub 2018 Mar 1.	Riley C	Am J Trop Med Hyg	2018	PMC5953364	10.4269/ajtmh.17-0594	number of facilities in Table 1
Kenya	(non-remote)	2012	2012	105	1118	0	1223	0.914146	26452625							PMC4600285		number of facilities with antimalarials, Table 4
Kenya	(remote)	2012	2012	52	343	1	396	0.868354	26452625	The Affordable Medicines Facility-malaria (AMFm): are remote areas benefiting from the intervention?	Ye Y, Arnold F, Noor A, Wamukoya M, Amuasi J, Blay S, Mberu B, Ren R, Kyobutungi C, Wekesah F, Gatakaa H, Toda M, Njogu J, Evance I, O'Connell K, Shewchuk T, Thougher S, Mann A, Willey B, Goodman C, Hanson K.	Malar J. 2015 Oct 9;14:398. doi: 10.1186/s12936-015-0904-z.	Ye Y	Malar J	2015	PMC4600285	10.1186/s12936-015-0904-z	number of facilities with antimalarials, Table 2
Kenya		2011	2011	6	2			0.25	25728761									RDT sales as a proxy
Kenya		2011	2011	70	64			0.477612	25728761									number of facilities
Kenya			2010					0.273	32925906									pooled analysis from DHS SPA surveys
Laos		2009	2016	184743780	2477900	278015		0.0132351	29132370	Expanding malaria diagnosis and treatment in Lao PDR: lessons learned from a public-private mix initiative	Simmalavong N, Phommixay S, Kongmanivong P, Sichanthongthip O, Hongvangthong B, Gopinath D, Sintasath DM.	Malar J. 2017 Nov 13;16(1):460. doi: 10.1186/s12936-017-2104-5.	Simmalavong N	Malar J	2017	PMC5683316	10.1186/s12936-017-2104-5	number of RDT tests performed as a proxy
Laos			2015	4839.87	2746.13			0.362									10.1186/s12936-017-1800-5
Madagascar			2015	6969.68	6511.32			0.483									10.1186/s12936-017-1814-z
Madagascar		2011	2011	2	1			0.333333	25728761									RDT sales as a proxy
Madagascar		2011	2011	660	22			0.0322581	25728761									number of facilities
Madagascar		2009	2010	247.25	8.08			0.0316453	22039838				O'Connell	Malaria Journal				showing here are facilities with stocking RDTs only. Supp 4
Malawi			2013					0.273	32925906									pooled analysis from DHS SPA surveys
Mali	Sikasso Region	2017	2017	841	336	425	1602	0.285472	33298011	Management of uncomplicated malaria among children under five years at public and private sector facilities in Mali	Fomba S, Koné D, Doumbia B, Diallo D, Druetz T, Florey L, Eisele TP, Eckert E, Mihigo J, Ashton RA.	BMC Public Health. 2020 Dec 9;20(1):1888. doi: 10.1186/s12889-020-09873-1.	Fomba S	BMC Public Health	2020	PMC7724888	10.1186/s12889-020-09873-1
Myanmar			2016	14020.4	14246.6			0.504									10.1186/s12936-017-1800-5
Namibia			2009					0.273	32925906									pooled analysis from DHS SPA surveys
Nigeria	Ogun	2015	2015	68	57		125	0.456	27538947	Adherence to malaria diagnosis and treatment guidelines among healthcare workers in Ogun State, Nigeria	Bamiselu OF, Ajayi I, Fawole O, Dairo D, Ajumobi O, Oladimeji A, Steven Y.	BMC Public Health. 2016 Aug 19;16(1):828. doi: 10.1186/s12889-016-3495-x.	Bamiselu OF	BMC Public Health	2016	PMC4991116	10.1186/s12889-016-3495-x	number of facilities with artemether-lumefantrine
Nigeria	Ogun	2015	2015	58	52		110	0.472727	27538947							PMC4991116		number of facilities with artesunate-amodiaquine
Nigeria	Ogun	2015	2015	61	26		87	0.298851	27538947							PMC4991116		number of facilities with quinine tablets
Nigeria	Ogun	2015	2015	43	18		61	0.295082	27538947							PMC4991116		number of facilities with quinine injection
Nigeria	Ogun	2015	2015	8	40		48	0.833333	27538947							PMC4991116		number of facilities with artemether injection
Nigeria	Ogun	2015	2015	65	55		120	0.458333	27538947							PMC4991116		number of facilities with SP
Nigeria			2015	4179.73	9303.27			0.69									10.1186/s12936-017-1814-z
Nigeria	Enugu, Southeast	2012	2013	55	1062		1917	0.950761	26018221	Quality of artemisinin-based combination formulations for malaria treatment: prevalence and risk factors for poor quality medicines in public facilities and private sector drug outlets in Enugu, Nigeria	Kaur H, Allan EL, Mamadu I, Hall Z, Ibe O, El Sherbiny M, van Wyk A, Yeung S, Swamidoss I, Green MD, Dwivedi P, Culzoni MJ, Clarke S, Schellenberg D, Fernández FM, Onwujekwe O.	PLoS One. 2015 May 27;10(5):e0125577. doi: 10.1371/journal.pone.0125577. eCollection 2015.	Kaur H	PLoS One	2015	PMC4446036	10.1371/journal.pone.0125577	number of quality antimalarials purchased in each sector by convenience and mystery clients groups
Nigeria	Niger State	2011	2013	25	3			0.107143	32093679									Table 1
Nigeria		2011	2011	8	5			0.384615	25728761									RDT sales as a proxy
Nigeria		2011	2011	21	21			0.5	25728761									number of facilities
Nigeria		2009	2010	17.544	12.768			0.421219	22039838				O'Connell	Malaria Journal				showing here are facilities with stocking RDTs only. Supp 4
Rwanda			2007					0.273	32925906									pooled analysis from DHS SPA surveys
Senegal			2017					0.273	32925906									pooled analysis from DHS SPA surveys
Tanzania			2016	2118.35	3749.65			0.639									10.1186/s12936-017-1819-7
Tanzania			2015					0.273	32925906									pooled analysis from DHS SPA surveys
Tanzania		2011	2011	15	1			0.0625	25728761									RDT sales as a proxy
Tanzania		2011	2011	22	14			0.388889	25728761									number of facilities
Thailand			2016	13296.1	354.926			0.026									10.1186/s12936-017-1800-5
Uganda	Western (Bugoye)	2021	2021	128	934	21	934	0.879473	37056663	Private sector antimalarial sales a decade after "test and treat": A cross-sectional study of drug shop clients in rural Uganda	Shelus V, Mumbere N, Mulogo EM, Barrington C, Baguma E, Muhindo R, Herrington JE Jr, Emch M, Maman S, Boyce RM.	Front Public Health. 2023 Mar 28;11:1140405. doi: 10.3389/fpubh.2023.1140405. eCollection 2023.	Shelus V	Front Public Health	2023	PMC10089286	10.3389/fpubh.2023.1140405	Use prior RDT results from public facilities as a proxy
Uganda	Lango Region	2018	2020	353.86	326.64	163.32	1361	0.48	36037867	Care Seeking and Treatment of Febrile Children with and without Danger Signs of Severe Disease in Northern Uganda: Results from Three Household Surveys (2018-2020)	Awor P, Kimera J, Brunner NC, Athieno P, Tumukunde G, Angiro I, Signorell A, Delvento G, Lee T, Amutuhaire M, Opigo J, Kaggwa FM, Kagwire F, Nakiganda J, Burri C, Lengeler C, Hetzel MW.	Am J Trop Med Hyg. 2022 Aug 29;107(4):934-938. doi: 10.4269/ajtmh.21-1132. Print 2022 Oct 12.	Awor P	Am J Trop Med Hyg	2022	PMC9651542	10.4269/ajtmh.21-1132
Uganda	Western Uganda (Bugoye)	2017	2017	1820	2080	3900		0.533333	30134987	Private sector drug shops frequently dispense parenteral anti-malarials in a rural region of Western Uganda	Wang LT, Bwambale R, Keeler C, Reyes R, Muhindo R, Matte M, Ntaro M, Mulogo E, Sundararajan R, Boyce RM.	Malar J. 2018 Aug 22;17(1):305. doi: 10.1186/s12936-018-2454-7.	Wang LT	Malar J	2018	PMC6106765	10.1186/s12936-018-2454-7
Uganda	Namutumba	2015	2015					0.464497	31140566				Jae Lee	T Roy Soc Trop Med Hyg				these are number of people in a treatment seeking study. Table 2
Uganda			2015	4313.17	5124.83			0.543									10.1186/s12936-017-1824-x
Uganda		2011	2011	1	3			0.75	25728761									RDT sales as a proxy
Uganda		2011	2011	458	349			0.432466	25728761									number of facilities
Uganda		2009	2010	120.4	62.01			0.339948	22039838				O'Connell	Malaria Journal				showing here are facilities with stocking RDTs only. Supp 4
Uganda			2007					0.273	32925906									pooled analysis from DHS SPA surveys
Zambia		2014	2014	0.76	0.24		1	0.24	30497504	A new approach to gathering pharmaceutical market data to support policy implementation and access to medicines: as demonstrated by malaria medicines in Zambia	Coghlan R, Stephens P, Mwale B, Siyanga M.	Malar J. 2018 Nov 29;17(1):444. doi: 10.1186/s12936-018-2594-9.	Coghlan R	Malar J	2018	PMC6267849	10.1186/s12936-018-2594-9	% total units (packs) in Table 2
Zambia		2011	2011	48	3			0.0588235	25728761									RDT sales as a proxy
Zambia		2011	2011	187	68			0.266667	25728761									number of facilities
Zambia		2009	2010	152.546	47.151			0.236113	22039838				O'Connell	Malaria Journal				showing here are facilities with stocking RDTs only. Supp 4
Zanzibar		2011	2011	22	4			0.153846	25728761									RDT sales as a proxy
Zanzibar		2011	2011	136	17			0.111111	25728761									number of facilities

## Sheet: RDT Brand Target Antigens
id	product_description	manufacturer	target_antigen	hrp2_only_for_pf
1	Bioline Malaria Ag Pf/Pv [05FK80]	Abbott Diagnostics Korea Inc	hrp2, pv-ldh	TRUE
2	Malaria rapid diagnostic test	Abbott Diagnostics, USA	hrp2, pv-ldh	TRUE
3	CareStart Malaria Pf/Pv (HRP2/pLDH) Ag Combo RDT 25T CE [RMVU‐02572] ex-G0161‐SK	Access Bio, Inc.	hrp2, pv-ldh	TRUE
4	CareStart Malaria PAN (pLDH) Ag RDT 50T non-CE [RMNM‐05071] ex-G0111	Access Bio, Inc.	pan-ldh	FALSE
5	CareStart Malaria PAN (pLDH) Ag RDT 25T non-CE [RMNM‐02571] ex-G0111	Access Bio, Inc.	pan-ldh	FALSE
6	CareStart Malaria Pf/Pv (HRP2/pLDH) Ag Combo RDT 25T non-CE [RMVU‐02571] ex-G0161‐SK	Access Bio, Inc.	hrp2, pv-ldh	TRUE
7	CareStart Malaria Pf (HRP2) Ag RDT 25T CE [RMOU‐02572] ex-G0141‐SK	Access Bio, Inc.	hrp2	TRUE
8	CareStart Malaria Pf/PAN (HRP2/pLDH) Ag Combo RDT 25T non-CE [RMRU‐02571] ex-G0131‐SK	Access Bio, Inc.	hrp2, pan-ldh	FALSE
9	CareStart Malaria Pf/Pv (HRP2/pLDH) Ag Combo RDT 50T non-CE [RMVM‐05071] ex-G0161	Access Bio, Inc.	hrp2, pv-ldh	TRUE
10	CareStart Malaria Pf/Pv (HRP2/pLDH) Ag Combo RDT 25T non-CE [RMVM‐02571] ex-G0161	Access Bio, Inc.	hrp2, pv-ldh	TRUE
11	CareStart Malaria Pf (HRP2) Ag RDT 25T CE [RMOM‐02572] ex-G0141	Access Bio, Inc.	hrp2	TRUE
12	CareStart Malaria Pf/Pv (HRP2/pLDH) Ag Combo RDT 25T CE [RMVM‐02572] ex-G0161	Access Bio, Inc.	hrp2, pv-ldh	TRUE
13	CareStart Malaria Pf (HRP2) Ag RDT 25T non-CE [RMOM‐02571] ex-G0141	Access Bio, Inc.	hrp2	TRUE
14	CareStart Malaria Pf/PAN (HRP2/pLDH) Ag Combo RDT 25T non-CE [RMRM‐02571] ex-G0131	Access Bio, Inc.	hrp2, pan-ldh	FALSE
15	CareStart Malaria Pf/PAN (pLDH) Ag RDT 25T non-CE [RMLM‐02571] ex-G0121	Access Bio, Inc.	pf-ldp, pan-ldh	FALSE
16	CareStart Malaria Pf/PAN (HRP2/pLDH) Ag Combo RDT 25T CE [RMRU‐02572] ex-G0131‐SK	Access Bio, Inc.	hrp2, pan-ldh	FALSE
17	ParaHIT ® - f Ver 1.0 (Device) 25s [55IC104-25]	Arkray Healthcare Pvt. Ltd	hrp2	TRUE
18	NanoSign Malaria Ag	Bioland Ltd.	hrp2, pan-ldh	FALSE
19	One Step test for Malaria Pf/Pv Ag MERISCREEN Malaria Pf/Pv Ag [MFLRPD-02]	Meril Diagnostics Pvt. Ltd	hrp2, pv-ldh	TRUE
20	Paracheck Pf Device-Rapid test-302030025	Orchid Biomedical Systems	hrp2	TRUE
21	First Response Malaria Ag. pLDH/HRP2 Combo Card Test [I16FRC25/30/40]	Premier Medical Corporation Ltd (Daman and Sarigam, India)	hrp2, pan-ldh	FALSE
22	First Response Malaria Ag HRP2 [I13FRC25/30]	Premier Medical Corporation Ltd (Daman and Sarigam, India)	hrp2	TRUE
23	First Response Malaria Ag P.f./P.v. (HRP2/pLDH) Card Test [PI19FRC25s]	Premier Medical Corporation Ltd (Daman and Sarigam, India)	hrp2, pan-ldh	FALSE
24	Biocredit Malaria Ag Pf/Pv (pLDH/pLDH) 25t/kit [C61RHG25]	RapiGen Inc.	pf-ldh, pv-ldh	FALSE
25	STANDARD Q Malaria P.f. Ag Test 25T/kits [09MAL10D]	SD Biosensor	hrp2	TRUE
26	SD Bioline Malaria Ag Pf/Pan [05FK66]	Standard Diagnostics, Inc.Giheung-ku, Republic of Korea	hrp2, pan-ldh	FALSE
27	SD Bioline Malaria Ag Pf/Pv Cassette, 25x 1 test per kit [05FK83]	Standard Diagnostics, Inc.Giheung-ku, Republic of Korea	hrp2, pv-ldh	TRUE
28	SD Bioline Malaria Ag Pf/Pan Cassette [05FK60]	Standard Diagnostics, Inc.Giheung-ku, Republic of Korea	hrp2, pan-ldh	FALSE
29	Malaria P.f/Pan POCT (25T) [05FK63]	Standard Diagnostics, Inc.Giheung-ku, Republic of Korea	hrp2, pan-ldh	FALSE
30	SD Bioline Malaria Ag P.f/P.v [05FK86]	Standard Diagnostics, Inc.Giheung-ku, Republic of Korea	hrp2, pv-ldh	TRUE
31	SD BIOLINE Malaria Ag P.f 1s [05FK53]	Standard Diagnostics, Inc.Giheung-ku, Republic of Korea	hrp2	TRUE
32	SD Bioline Malaria Ag Pf/Pv [05FK80]	Standard Diagnostics, Inc.Giheung-ku, Republic of Korea	hrp2, pv-ldh	TRUE
33	SD Bioline Malaria Ag Pf 25s [05FK50]	Standard Diagnostics, Inc.Giheung-ku, Republic of Korea	hrp2	TRUE
34	Malaria Ag P.f/P.f/P.v Device 25 Tests [05FK120]	Standard Diagnostics, Inc.Giheung-ku, Republic of Korea	hrp2, pf-ldh, pv-ldh	FALSE
35	SD Bioline Malaria Ag Pf (HRP2 / pLDH) [05FK90]	Standard Diagnostics, Inc.Giheung-ku, Republic of Korea	hrp2, pf-ldh	FALSE
36	Falcivax Rapid Test for Malaria Pv/Pf (Device) [50300025]	Zephyr Biomedicals (a division of Tulip)	hrp2, pv-ldh	TRUE
37	Parascreen Rapid Test for Malaria Pan/Pf (Device) 25t [503030025]	Zephyr Biomedicals (a division of Tulip)	hrp2, pan-ldh	FALSE
